# Supplementary material for: Growth and Element Uptake by Salt-Sensitive Crops under Combined NaCl and Cd Stresses
Source: Plants (Basel). 2021 Jun 12;10(6):1202. doi: 10.3390/plants10061202 (PMC8231652; doi:10.3390/plants10061202)
Supplement: Supplementary file 1 [file plants-10-01202-s001.zip]

Archive with 1 entries (1 files):
- plants-1228449-supplementary.pdf
